# Supplementary material for: Nutrition Intervention with High-Protein and β-Hydroxy-β-Methylbutyrate (HMB) Is Associated with Readmission Reduction and Cost Savings Among Patients with Malnutrition Risk
Source: Nutrients. 2025 Nov 10;17(22):3511. doi: 10.3390/nu17223511 (PMC12655741; doi:10.3390/nu17223511)
Supplement: Supplementary file 1 [file nutrients-17-03511-s001.zip]

Archive with 1 entries (1 files):
- nutrients-3905799-supplementary.xlsx
