# Supplementary material for: Nutrition Intervention with High-Protein and β-Hydroxy-β-Methylbutyrate (HMB) Is Associated with Readmission Reduction and Cost Savings Among Patients with Malnutrition Risk
Source: Nutrients. 2025 Nov 10;17(22):3511. doi: 10.3390/nu17223511 (PMC12655741; doi:10.3390/nu17223511)
Supplement: Supplementary file 1 [file nutrients-17-03511-s001.zip › nutrients-3905799-supplementary.xlsx]

## Sheet: Sheet1
The PSMATCH Procedure
Data Information
Data Set	WORK.PSTMATCH
Output Data Set	WORK.OUTGS
Treatment Variable	HMB_VS_STANDARD
Treated Group	HMB
All Obs (Treated)	720
All Obs (Control)	10826
Support Region	Extended Treated Group
Lower PS Support	0.00749
Upper PS Support	0.096277
Support Region Obs (Treated)	720
Support Region Obs (Control)	10818
Propensity Score Information
Observations	Treated (HMB_VS_STANDARD = HMB)					Control (HMB_VS_STANDARD = Standard)					Treated -
											Control
	N	Mean	Standard	Minimum	Maximum	N	Mean	Standard	Minimum	Maximum	Mean
			Deviation					Deviation			Difference
All	720	0.066	0.0139	0.008	0.0903	10826	0.0621	0.0142	0.0037	0.102	0.0039
Region	720	0.066	0.0139	0.008	0.0903	10818	0.0621	0.0141	0.0076	0.0957	0.0039
Matched	720	0.066	0.0139	0.008	0.0903	720	0.066	0.0139	0.0076	0.0904	0
Matching Information
Distance Metric	Logit of Propensity Score
Method	Greedy Matching
Control/Treated Ratio	1
Order	Descending
Caliper (Logit PS)	0.140847
Matched Sets	720
Matched Obs (Treated)	720
Matched Obs (Control)	720
Total Absolute Difference	0.260043
The PSMATCH Procedure
Standardized Mean Differences (Treated - Control)
Variable	Observations	Mean	Standard	Standardized	Percent	Variance
		Difference	Deviation	Difference	Reduction	Ratio
Standard deviation of All observations used to compute standardized differences
Logit Prop Score	All	0.0678	0.2817	0.24062		0.9531
	Region	0.067		0.23791	1.13	0.9846
	Matched	0.0002		0.0008	99.67	0.9887
days_of_hosp	All	-0.0351	10.071	-0.00349		0.8417
	Region	-0.028		-0.00278	20.31	0.8431
	Matched	-0.0153		-0.00152	56.49	0.7574
vol_per_day	All	-16.7097	144.601	-0.11556		0.5853
	Region	-15.555		-0.10757	6.91	0.6921
	Matched	-0.7242		-0.00501	95.67	0.6425
age_at_index	All	3.4978	15.7061	0.22271		0.9789
	Region	3.5037		0.22308	0	0.9794
	Matched	-0.0167		-0.00106	99.52	1.0289
dep_binary	All	0.0124	0.4309	0.02867		0.9668
	Region	0.0124		0.02868	0	0.9668
	Matched	0		0	100	1
The LOGISTIC Procedure
Model Information
Data Set	WORK.LONG_HOSPPCTDIS
Response Variable	readmission_1_m
Number of Response Levels	2
Model	binary logit
Optimization Technique	Fisher's scoring
Number of Observations Read	1440
Number of Observations Used	1440
Response Profile
Ordered	readmission_1_m	Total
Value		Frequency
1	1	356
2	0	1084
Probability modeled is readmission_1_m='1'.
Class Level Information
Class	Value	Design Variables
HMB_VS_STANDARD	HMB	1
	Standard	0
Model Convergence Status
Convergence criterion (GCONV=1E-8) satisfied.
Model Fit Statistics
Criterion	Intercept Only	Intercept and Covariates
AIC	1612.68	1606.06
SC	1617.95	1616.6
-2 Log L	1610.677	1602.06
Testing Global Null Hypothesis: BETA=0
Test	Chi-Square	DF	Pr > ChiSq
Likelihood Ratio	8.6178	1	0.0033
Score	8.5974	1	0.0034
Wald	8.5558	1	0.0034
Type 3 Analysis of Effects
Effect	DF	Wald	Pr > ChiSq
		Chi-Square
HMB_VS_STANDARD	1	8.5558	0.0034
Analysis of Maximum Likelihood Estimates
Parameter		DF	Estimate	Standard	Wald	Pr > ChiSq
				Error	Chi-Square
Intercept		1	-0.9417	0.083	128.876	<.0001
HMB_VS_STANDARD	HMB	1	-0.3599	0.123	8.5558	0.0034
Odds Ratio Estimates
Effect	Point Estimate	95% Wald
		Confidence Limits
HMB_VS_STANDARD HMB vs Standard	0.698	0.548	0.888
Association of Predicted Probabilities and Observed Responses
Percent Concordant	29.6	Somers' D	0.09
Percent Discordant	20.7	Gamma	0.178
Percent Tied	49.7	Tau-a	0.033
Pairs	385904	c	0.545
